# Supplementary material for: Potential Disruption of Systemic Hormone Transport by Tobacco Alkaloids Using Computational Approaches
Source: Toxics. 2022 Nov 26;10(12):727. doi: 10.3390/toxics10120727 (PMC9784225; doi:10.3390/toxics10120727)
Supplement: Supplementary file 1 [file toxics-10-00727-s001.zip]

Archive with 1 entries (1 files):
- toxics-2021563-supplementary.pdf
